# Supplementary material for: Evaluation of T-Cell Responses Against Shared Melanoma Associated Antigens and Predicted Neoantigens in Cutaneous Melanoma Patients Treated With the CSF-470 Allogeneic Cell Vaccine Plus BCG and GM-CSF
Source: Front Immunol. 2020 Jun 5;11:1147. doi: 10.3389/fimmu.2020.01147 (PMC7290006; doi:10.3389/fimmu.2020.01147)
Supplement: Supplementary file 5 [file Data_Sheet_1.zip]

Archive with 4 entries (4 files):
- Supplementary file 3.xlsx
- Supplementary file 1.xlsx
- Supplementary file 4.xlsx
- Supplementary file 2.docx
